# Supplementary material for: Synergistic Effects of Novel Xanthone Derivatives and Mild Hyperthermia in Ovarian Cancer: Insights from Gene Expression and In Silico Analyses
Source: Cancers (Basel). 2025 Sep 3;17(17):2896. doi: 10.3390/cancers17172896 (PMC12427508; doi:10.3390/cancers17172896)
Supplement: Supplementary file 1 [file cancers-17-02896-s001.zip]

Archive with 1 entries (1 files):
- Supplementary Materials S1.pptx
